# Supplementary material for: Chemical pulldown combined with mass spectrometry to identify the molecular targets of antimalarials in cell-free lysates
Source: STAR Protoc. 2023 Jan 6;4(1):102002. doi: 10.1016/j.xpro.2022.102002 (PMC9841287; doi:10.1016/j.xpro.2022.102002)
Supplement: Data S1. Spreadsheet to calculate drug bead loading level — This spreadsheet is used to calculate drug bead loading level from HPLC peak areas using a standard curve, see step 11. [file mmc1.xlsx]

## Sheet: Blank Template
ELN Code:		this is the lab notebook code for the attachment reaction
User:
Date Synthesis Started:
Probe compound ELN:		This is the lab notebook code/compound identifier for the compound that is being attached
Sepharose Bead Lot:
Stock A = High loading level beads
Stock B = Low loading level beads
Alter the "volume of settled resin" cell to change the scale of bead synthesis, alter the "Stock A/B equivalents rel. NHS" to change the bead loading.
When constructing the standard curve check the R-squared for the trendline with and wthout the Y-intercept set to 0 - use whatever equation gives the best R-squared and which provides the closest calculation of the calibraton control concentrations
Fill in the Trendline equation, nb if the equation is Y= aX-b, insert a negative number in the "b" box
The following table provides the minimum volume of 50 mM stock (as this is what we have been using) requried for attaching the probe to the resin. This does not account for the amount of compound required for the standard curve or quality control samples
mass of probe compound (mg)
MW of probe compound (mg/mmol)		mg/mmol is the same as g/mol
Volume to make 50 mM stock (uL)	#DIV/0!
Volume of settled Resin (mL)	0.2	Change this volume to scale up/down the synthesis, will alter relevant stock A and B parameters
Amount of NHS Groups (umol)	4.6	Assuming 23 umol/mL settled resin
Amount of NHS Groups (mmol)	0.0046
Stock A equivalents rel. NHS	1	change this to alter the loading level
Stock A amount (umol)	4.6
Stock A volume (L)	0.0002	It is important for the calculations that this is the volume of stock A added to the resin for the reaction
Stock A Concentration (mM)	23
Stock A minimum volume 50 mM stock (uL)	92	This does not account for extra stock to make the standard curve - In reality will require up to ~1.5x this
Stock B equivalents rel. NHS	0.2	change this to alter the loading level
Stock B amount (umol)	0.92
Stock B volume (L)	0.0002	It is important for the calculations that this is the volume of stock B added to the beads for the reaction
Stock B Concentration	4.6
Stock B minimum volume 50 mM stock (uL)	18.4	This does not account for extra stock to make the standard curve - In reality will require up to ~1.5x this
Standard Curve
Concentration (mM)	Peak Area 1	Peak Area 2	Peak Area 3	Average
23				#DIV/0!
15				#DIV/0!
10				#DIV/0!
5				#DIV/0!
2.5				#DIV/0!
1.25				#DIV/0!
0.625				#DIV/0!
0.3125				#DIV/0!
Quality control samples	Peak Area 1	Peak Area 2	Peak Area 3	Average	Concentration from standard curve (mM)
10 mM				#DIV/0!	#DIV/0!
1 mM				#DIV/0!	#DIV/0!
0.1 mM				#DIV/0!	#DIV/0!
								Trendline Equation		a			b
High Loading Level	Peak Area 1	Peak Area 2	Peak Area 3	Average	Concentration from standard Curve (mM)			Y	=	insert value here	X	+	insert value here
t=0				#DIV/0!	#DIV/0!
t=24				#DIV/0!	#DIV/0!
Qualitative assessment of amine immobilisation
% probe remaining in solution:	#DIV/0!
amount probe remaining in solution (umol):	#DIV/0!
amount probe attached (umol):	#DIV/0!
Surface coverage (%):	#DIV/0!	This is the % of NHS groups that have reacted (assuming 23 umol/mL settled resin)
nmol probe/20 uL 1:1 slurry:	#DIV/0!	It is important that the beads are made up as a 1:1 slurry to standardise the amount of resin used in each pulldown.
Quantitative assessment of amine immobilisation (standard curve)
Volume of solution	#DIV/0!	This is calculated from volume/concentration added and concentration determined from t=0 reading
amount probe remaining in solution (umol):	#DIV/0!
amount probe attached (umol):	#DIV/0!
Surface coverage (%):	#DIV/0!	This is the % of NHS groups that have reacted (assuming 23 umol/mL settled resin)
nmol probe/20 uL 1:1 slurry:	#DIV/0!	It is important that the beads are made up as a 1:1 slurry to standardise the amount of resin used in each pulldown.
Low Loading Level	Peak Area 1	Peak Area 2	Peak Area 3	Average	Concentration from standard curve
t=0				#DIV/0!	#DIV/0!
t=24				#DIV/0!	#DIV/0!
Qualitative assessment of amine immobilisation
% probe remaining in solution:	#DIV/0!
amount probe remaining in solution (umol):	#DIV/0!
amount probe attached (umol):	#DIV/0!
Surface coverage (%):	#DIV/0!	This is the % of NHS groups that have reacted (assuming 23 umol/mL settled resin)
nmol probe/20 uL 1:1 slurry:	#DIV/0!	It is important that the beads are made up as a 1:1 slurry to standardise the amount of resin used in each pulldown.
Quantitative assessment of amine immobilisation (standard curve)
Volume of solution	#DIV/0!	This is calculated from volume/concentration added and concentration determined from t=0 reading
amount probe remaining in solution (umol):	#DIV/0!
amount probe attached (umol):	#DIV/0!
Surface coverage (%):	#DIV/0!	This is the % of NHS groups that have reacted (assuming 23 umol/mL settled resin)
nmol probe/20 uL 1:1 slurry:	#DIV/0!	It is important that the beads are made up as a 1:1 slurry to standardise the amount of resin used in each pulldown.

## Sheet: Example for  probe DDD0235521
ELN Code:	200665-196	this is the lab notebook code for the immmobilization reaction
User:	Eoin Ó Muimhneacháin
Date Synthesis Started:	2022-02-15
Probe compound Identifier:	DDD0234421	This is the lab notebook code/compound identifier for the immobilised compound
Sepharose Bead Lot:	10305638
Stock A = High loading level beads
Stock B = Low loading level beads
Alter the "volume of settled resin" cell to change the scale of bead synthesis, alter the "Stock A/B equivalents rel. NHS" to change the bead loading.
When constructing the standard curve check the R-squared for the trendline with and wthout the Y-intercept set to 0 - use whatever equation gives the best R-squared and which provides the closest calculation of the calibraton control concentrations
Fill in the Trendline equation, nb if the equation is Y= aX-b, insert a negative number in the "b" box
The following table provides the minimum volume of 50 mM stock (as this is what we have been using) requried for attaching the probe to the resin. This does not account for the amount of compound required for the standard curve or quality control samples
mass of probe compound (mg)	8
MW of probe compound (mg/mmol)	676.75	mg/mmol is the same as g/mol
Volume to make 50 mM stock (uL)	236.424
Volume of settled Resin (mL)	0.2	Change this volume to scale up/down the synthesis, will alter relevant stock A and B parameters
Amount of NHS Groups (umol)	4.6	Assuming 23 umol/mL settled resin
Amount of NHS Groups (mmol)	0.0046
Stock A equivalents rel. NHS	1	change this to alter the loading level
Stock A amount (umol)	4.6
Stock A volume (L)	0.0002	It is important for the calculations that this is the volume of stock A added to the resin for the reaction
Stock A Concentration (mM)	23
Stock A minimum volume 50 mM stock (uL)	92	This does not account for extra stock to make the standard curve - In reality will require up to ~1.5x this
Stock B equivalents rel. NHS	0.2	change this to alter the loading level
Stock B amount (umol)	0.92
Stock B volume (L)	0.0002	It is important for the calculations that this is the volume of stock B added to the beads for the reaction
Stock B Concentration	4.6
Stock B minimum volume 50 mM stock (uL)	18.4	This does not account for extra stock to make the standard curve - In reality will require up to ~1.5x this
Standard Curve
Concentration (mM)	Peak Area 1	Peak Area 2	Peak Area 3	Average
23	71.192	60.062	61.431	64.2283
15	37.756	37.61	37.867	37.7443
10	23.64	23.393	22.88	23.3043
5	12.35	12.472	12.606	12.476
2.5	5.106	4.827	4.633	4.85533
1.25	2.27	1.988	2.066	2.108
0.625	1.535	1.623	1.606	1.588
0.3125	0.739	0.784	0.827	0.783333
Quality control samples	Peak Area 1	Peak Area 2	Peak Area 3	Average	Concentration from standard curve (mM)
10 mM	26.291	27.592	26.68	26.8543	10.1188
1 mM	3.15	3.528	2.982	3.22	1.21331
0.1 mM	0.4138	0.4311	0.4218	0.422233	0.159099
								Trendline Equation		a			b
High Loading Level	Peak Area 1	Peak Area 2	Peak Area 3	Average	Concentration from standard Curve (mM)			Y	=	2.6539	X	+	0
t=0	46.924	47.589	45.74	46.751	17.616
t=24	8.36	8.777	8.153	8.43	3.17646
Qualitative assessment of amine immobilisation
% probe remaining in solution:	0.180317
amount probe remaining in solution (umol):	0.829458
amount probe attached (umol):	3.77054
Surface coverage (%):	81.9683	This is the % of NHS groups that have reacted (assuming 23 umol/mL settled resin)
nmol probe/20 uL 1:1 slurry:	188.527	It is important that the beads are made up as a 1:1 slurry to standardise the amount of resin used in each pulldown.
Quantitative assessment of amine immobilisation (standard curve)
Volume of solution	0.000261127	This is calculated from volume/concentration added and concentration determined from t=0 reading
amount probe remaining in solution (umol):	0.829458
amount probe attached (umol):	3.77054
Surface coverage (%):	81.9683	This is the % of NHS groups that have reacted (assuming 23 umol/mL settled resin)
nmol probe/20 uL 1:1 slurry:	188.527	It is important that the beads are made up as a 1:1 slurry to standardise the amount of resin used in each pulldown.
Low Loading Level	Peak Area 1	Peak Area 2	Peak Area 3	Average	Concentration from standard curve
t=0	7.802	7.46	7.4161	7.55937	2.8484
t=24	3.353	3.619	3.446	3.47267	1.30851
Qualitative assessment of amine immobilisation
% probe remaining in solution:	0.459386
amount probe remaining in solution (umol):	0.422635
amount probe attached (umol):	0.497365
Surface coverage (%):	10.8123	This is the % of NHS groups that have reacted (assuming 23 umol/mL settled resin)
nmol probe/20 uL 1:1 slurry:	24.8682	It is important that the beads are made up as a 1:1 slurry to standardise the amount of resin used in each pulldown.
Quantitative assessment of amine immobilisation (standard curve)
Volume of solution	0.000322988	This is calculated from volume/concentration added and concentration determined from t=0 reading
amount probe remaining in solution (umol):	0.422635
amount probe attached (umol):	0.497365
Surface coverage (%):	10.8123	This is the % of NHS groups that have reacted (assuming 23 umol/mL settled resin)
nmol probe/20 uL 1:1 slurry:	24.8682	It is important that the beads are made up as a 1:1 slurry to standardise the amount of resin used in each pulldown.

## Sheet: Explanation of equations used
This section provides an explanation of the equations that have been set up in the Blank Template tab.
The equations calculate the amount of compound immobilized and the percentage loading level of the drug bead (proportion of NHS groups that have reacted).
Equations behind the qualitative assessment:
Equations behind the Quantitative (standard curve) assessment
Equations behind quantitative assessment
